# Supplementary material for: Design-related bias in studies investigating diagnostic tests for venous thromboembolic diseases: a systematic review and meta-analysis
Source: Front Cardiovasc Med. 2024 Nov 29;11:1420000. doi: 10.3389/fcvm.2024.1420000 (PMC11638182; doi:10.3389/fcvm.2024.1420000)
Supplement: Supplementary file 2 [file Table1.xlsx]

## Sheet: Systematic review
#	Author	Year	noStudies	QualityAssessment	ReasonExclusion	Disease	DiagnosticTest
136	Lysdahlgaard	2020	6	QUADAS 2	Classification data missing	PE	S-CTPA
207	Kassaï	2004	45	Self constructed tool	QUADAS-data missing	DVT	Ultrasound
140	Brown	2020	35	None	QUADAS-data missing	VTE	TEG, r-TEG, ROTEM
505	Pomero	2013	16	QUADAS 2	QUADAS-data missing	DVT	EPPU
595	Wells	1995	16	None	QUADAS-data missing	Proximal DVT	Real-time B-mode US, duplex US, color Doppler US
387	Castro	2017	4	QUADAS 2	QUADAS-data missing	DVT	US
201	Manara	2013	14	QUADAS 2	No Exclusion	PE	Capnography
242	Jiang	2015	13	QUADAS 2	No Exclusion	PE	Thransthoracic lung ultrasonography
183	Suman	2000	15	None	QUADAS-data missing	PE	Helical-CT
610	Quiroz	2005	15	None	QUADAS-data missing	PE	CT
532	Lee	2019	17	QUADAS 2	QUADAS-data missing	DVT	US
333	Chen	2017	10	QUADAS 2	Classification data missing	PE	MRI
679	Sehn	2016	12	QUADAS 2	QUADAS-data missing	PE	Wells score, revised Geneva score
668	Tromeur	2019	49	Self constructed tool	QUADAS-data missing	PE	V/Q, CTPA
750	Schouten	2013	5	QUADAS 2	QUADAS-data missing	VTE	age adjusted Ddimer cut-off value
364	Safriel	2002	12	None	QUADAS-data missing	PE	CTPA
221	Hogg	2006	24	None	QUADAS-data missing	PE	CTPA
492	Stein	2020	108	Other	QUADAS-data missing	PE	Ddimer
367	Alons	2015	8	QUADAS 2	QUADAS-data missing	VTE	Ddimer
650	Lucassen	2011	52	QUADAS 2	QUADAS-data missing	PE	clinical decision, Ddimer
623	Heim	2004	23	Self constructed tool	QUADAS-data missing	DVT	Ddimer
439	Dentali	2012	14	QUADAS	QUADAS-data missing	Cerebral venous thrombosis	Ddimer
56	Yue	2015	5	QUADAS	No Exclusion	PE	MRI
232	Nijkeuter	2006	4	None	QUADAS-data missing	DVT, PE	IPG, VCUS, V/Q
268	Bhatt	2020	43	QUADAS 2	No Exclusion	Lower extremity DVT	proximal VCUS, whole leg VCUS, serial VCUS, Ddimer
563	Patel	2020	9	QUADAS 2	No Exclusion	Upper extremity DVT	Ddimer, duplex US
432	Zhang	2019	8	QUADAS 2	No Exclusion	VTE	Ddimer
611	Kagima	2020	7	QUADAS 2	No Exclusion	PE	Cardiopulmonary US
534	Schouten	2013	13	QUADAS 2	No Exclusion	PE and DVT	Ddimer
254	Abdellatif	2020	7	QUADAS 2	QUADAS-data missing	PE	Dual.energy CT
469	Husseinzadeh	2017	17	QUADAS 2	No Exclusion	HIT	IgG-ELISA and polyspecific-ELISA
416	Squizzato	2013	10	QUADAS 2	No Exclusion	PE	US transthoracic
369	Squizzato	2017	13	QUADAS 2	No Exclusion	PE	MRI
249	Singh	2012	11	Self constructed tool	QUADAS-data missing	PE	PERC
382	Sun	2016	23	QUADAS 2	Classification data missing	HIT	rapid immunoassays
347	Kraaijpoel	2020	40	QUADAS 2	No Exclusion	Lower extremity DVT	single CUS, serial CUS, whole leg CUS
283	DaCostaRodrigues	2016	15	Self constructed tool	QUADAS-data missing	PE	Lower limb CUS
877	Laurentius	2020	3	Self constructed tool	QUADAS-data missing	PE	anterior leads T-wave inversion, McGinn-White sign
445	Zhou	2015	15	QUADAS 2	Classification data missing	PE	MRI
77	Febra	2020	13	Other	QUADAS-data missing	PE	MPV
265	Kruip	2003	25	None	QUADAS-data missing	PE	PA, venography, CT, impedence plethysmography, Ddimer, CUS, clinical decision
209	Thomas	2008	13	Self constructed tool	QUADAS-data missing	DVT	CT
488	Nagler	2016	49	QUADAS 2	No Exclusion	HIT	Immunoassays
179	Geersing	2009	23	QUADAS	QUADAS-data missing	VTE	point of care Ddimer
237	Geersing	2014	13	None	QUADAS-data missing	DVT	Wells score
393	Philips	2015	19	QUADAS 2	No Exclusion	PE	planar V/Q, spect V/Q, CTPA
232	FabiaValls	2015	4	None	QUADAS-data missing	PE	Algorithm (prediction rule, Ddimer, CT)
853	Hess	2018	53	QUADAS 2	QUADAS-data missing	VTE	FDG-PET/CT
325	Krishan	2011	24	None	QUADAS-data missing	VTE	CTPA combined with CT venography
406	Hulle	2017	4	None	QUADAS-data missing	PE	CTPA
313	Van Beek	2001	12	None	QUADAS-data missing	PE	Helical-CT, Scintigraphy
277	Locker	2006	78	Self constructed tool	QUADAS-data missing	DVT	Pelethysmography, rheoraphy
239	Novielli	2013	18	None	QUADAS-data missing	DVT	Combination Ddimer and Wells score
169	Goodacre	2005	71	Self constructed tool	QUADAS-data missing	DVT	Clinical assessment
57	Deng	2016	3	QUADAS 2	No Exclusion	PE	MicroRNAs
486	Belzile	2018	22	QUADAS	QUADAS-data missing	PE	CTPA
22	Van ES	2016	6	None	QUADAS-data missing	PE	Combination Ddimer and Wells score
256	Singh	2012	15	QUADAS	QUADAS-data missing	PE	PERC
468	Barth	2018	8	Other	QUADAS-data missing	PE	age adjusted Ddimer
503	Schols	2017	4	QUADAS 2	No Exclusion	PE	POCT
194	Mustafa	2002	6	None	QUADAS-data missing	Upper extremity DVT	US
279	Hess	2016	8	None	QUADAS-data missing	PE	V/Q Spect, Spect/CT, CTPA
320	Roy	2005	48	Self constructed tool	QUADAS-data missing	PE	Spiral CT, low probability V/Q, MR-Angiography
99	Patel	2020	61	QUADAS 2	No Exclusion	PE	Ddimer, CUS, CTPA, V/Q
246	Goodacre	2005	99	Self constructed tool	QUADAS-data missing	DVT	US
231	Siccama	2011	9	QUADAS	QUADAS-data missing	VTE	Clinical decision rules
613	Pinson	1991	6	None	QUADAS-data missing	DVT	Technetium-99m-RBC Venography
220	Sampson	2007	14	Self constructed tool	QUADAS-data missing	DVT	MRI
178	Brown	2002	11	None	QUADAS-data missing	PE	Ddimer
423	Kan	2014	9	QUADAS	QUADAS-data missing	PE	V/Q spect
481	Abdalla	2015	23	QUADAS 2	Classification data missing	DVT	MRI venography
509	Zhang	2019	43	QUADAS 2	No Exclusion	DVT	US
622	Antonopoulos	2013	11	None	QUADAS-data missing	VTE	sPsel
426	Goodacre	2007	18	Self constructed tool	QUADAS-data missing	PE	Clinical assessment
776	Prentice	2014	21	None	QUADAS-data missing	PE	Capnography
688	Fields	2017	22	QUADAS 2	QUADAS-data missing	PE	Transthoracic echocardiography
312	Niemann	2008	5	Other	QUADAS-data missing	PE	Transthoracic sonography
620	Goodacre	2005	97	Self constructed tool	QUADAS-data missing	DVT	Ddimer
887	Le Roux	2020	14	QUADAS 2	No Exclusion	PE	V/Q spect
226	Carrier	2009	9	Other	QUADAS-data missing	PE	Ddimer and clinical pre-test probability
684	Van Es	2020	6	QUADAS 2	QUADAS-data missing	PE	Wells rule and Ddimer
293	Ayaram	2013	11	QUADAS 2	Classification data missing	PE	Triple-rule-out CT
229	Carrier	2010	22	Other	QUADAS-data missing	PE	CTPA
336	Di Nisio	2010	17	QUADAS	No Exclusion	Upper extremity DVT	Clinical evaluation, Ddimer, US, MRI, other
516	Al Lawati	2020	8	Other	QUADAS-data missing	DVT	US
