# Supplementary material for: Design-related bias in studies investigating diagnostic tests for venous thromboembolic diseases: a systematic review and meta-analysis
Source: Front Cardiovasc Med. 2024 Nov 29;11:1420000. doi: 10.3389/fcvm.2024.1420000 (PMC11638182; doi:10.3389/fcvm.2024.1420000)
Supplement: Supplementary file 3 [file Table2.xlsx]

## Sheet: Primary studies
Author	Year	#	Disease	IndexTest	RefStandTest	n	Diseased	Non-diseased	TP	FN	FP	TN	BiasPatientSelection	BiasIndexTest	BiasReferenceStandard	BiasFlowTiming	ApSelection	ApIndexTest	ApReferenceStandard	QUADAS_Bias	QUADAS_App
Yoon	2010	201	PE	AVDSf	Adjudication	102	11	91	11	0	31	60	low	low	low	low	low	low	low
Kline	2010	201	PE	ETCO2/O2	CT	495	89	406	87	2	355	51	low	unclear	unclear	low	low	low	low
Kurt	2010	201	PE	AVDSf	CT	58	40	18	28	12	7	11	high	unclear	unclear	unclear	unclear	low	low
Hemnes	2010	201	PE	ETCO2	CT or V/Q or VCUS	298	39	259	34	5	122	137	low	low	unclear	low	low	low	low
Verschuren	2010	201	PE	Vcap, AVDSf	Adjudication	205	68	137	45	23	45	92	high	low	unclear	low	low	low	low
Rumpf	2009	201	PE	ETCO2	CT or V/Q or PA	100	41	59	38	3	10	49	high	low	low	low	high	low	low
Kline	2006	201	PE	ETCO2/O2	DD and CT	178	24	154	24	0	132	22	low	low	low	unclear	low	unclear	low
Sanchez	2006	201	PE	AVDSf	Adjudication	270	108	162	74	34	30	132	high	low	low	low	low	low	low
Hogg	2005	201	PE	AVDSf	Adjudication	401	22	379	21	1	301	78	high	low	low	unclear	high	low	low
Verschuren	2004	201, 99	PE	Vcap, AVDSf	Adjudication	45	18	27	6	12	0	27	high	unclear	unclear	unclear	unclear	unclear	low
Rodger	2001	201	PE	AVDSf	Adjudication	150	39	111	31	8	33	78	low	low	low	unclear	low	low	low
Kline	2001	201	PE	AVDSf	Adjudication	380	64	316	43	21	75	241	low	low	low	unclear	low	low	low
Kline	1998	201	PE	Capnogram area	V/Q or VCUS or PA	139	19	120	19	0	56	64	low	low	low	unclear	low	low	low
Kline	1997	201	PE	AVDSf	V/Q or VCUS or PA	170	26	144	23	3	11	133	high	low	low	unclear	unclear	low	low
Peiman	2013	242	PE	US transthoracic	MCTPA	357	77	280	67	43	10	237	low	low	low	low	low	low	low
Comert	2013	242	PE	US transthoracic	MCTPA	50	30	20	27	3	8	12	high	low	low	low	high	low	low
Pfeil	2010	242.416	PE	US transthoracic	MCTPA	33	10	23	7	3	7	16	unclear	high	low	low	low	low	low
Mathis	2005	242.416	PE	US transthoracic	Adjudication	352	194	158	144	50	8	150	high	low	unclear	high	high	low	low
Reissing	2004	242	PE	US transthoracic	Adjudication	62	39	23	30	9	2	21	low	high	unclear	high	low	low	low
Mohn	2003	242.416	PE	US transthoracic	Adjudication	74	31	43	22	9	10	33	high	low	low	high	high	low	low
Lechleitner	2002	242.416	PE	US transthoracic	MRI-Angio	55	36	19	29	7	1	18	low	low	high	low	high	low	high
Reissing	2001	242.416	PE	US transthoracic	Adjudication	69	44	25	35	9	2	23	high	high	unclear	high	high	low	low
Mathis	1999	242.416	PE	US transthoracic	Adjudication	117	70	47	66	4	6	41	unclear	high	unclear	high	high	low	low
Lechleitner	1998	242.416	PE	US transthoracic	V/Q and Ddimer	67	21	46	18	3	15	31	low	low	low	high	low	low	low
Mathis	1993	242.416	PE	US transthoracic	cXR or V/Q or PA or autopsy	54	42	12	41	1	4	8	high	high	low	high	high	low	low
Kroschel	1991	242.416	PE	US transthoracic	V/Q	33	31	2	28	3	1	1	unclear	high	high	high	high	low	low
Mathis	1990	242.416	PE	US transthoracic	Adjudication	33	28	5	27	1	2	3	unclear	high	unclear	high	high	low	high
Zahng	2013	56	PE	MRI	CT	27	24	3	24	0	0	3	high	unclear	high	unclear	high	high	high
Balogun	2016	432	VTE	Ddimer	VCUS	92	18	74	13	5	21	53	low	low	low	low	low	low	low
Chen	2016	432	VTE	Ddimer	VCUS	60	28	32	18	10	5	27	low	low	low	low	low	low	unclear
Cheng	2016	432	VTE	Ddimer	VCUS	210	54	156	51	3	45	111	low	low	low	high	low	unclear	low
Guo	2009	432	VTE	Ddimer	VCUS and venography	95	13	82	10	3	21	61	low	unclear	low	low	low	unclear	low
Harvey	1996	432	VTE	Ddimer	VCUS	105	14	91	13	1	19	72	low	low	low	low	low	low	low
Kong	2016	432	VTE	Ddimer	VCUS	255	56	199	51	5	29	170	low	unclear	low	low	low	unclear	unclear
Kuwashiro	2012	432	VTE	Ddimer	VCUS	133	61	72	54	7	14	58	low	unclear	low	high	low	unclear	low
Wang	2012	432	VTE	Ddimer	VCUS	540	42	498	33	9	122	376	low	low	low	high	low	high	low
Bataille	2014	611	PE	Cardiopulmonary US	Adjudication	136	13	123	5	8	5	118	low	low	unclear	low	low	low	low
Jung	2017	611	PE	Cardiopulmonary US	Adjudication	308	11	297	10	1	0	297	low	low	low	low	low	low	low
Koenig	2014	611	PE	Cardiopulmonary US	CTPA	96	12	84	12	0	28	56	unclear	low	low	low	low	low	low
Laursen	2013	611	PE	Cardiopulmonary US	Adjudication	134	4	130	4	0	3	127	unclear	low	unclear	low	low	low	low
Laursen	2014	611	PE	Cardiopulmonary US	Adjudication	158	8	150	8	0	7	143	low	low	unclear	low	low	low	low
Nazerian	2014	611	PE	Cardiopulmonary US	CTPA	357	110	247	99	11	34	213	low	low	low	low	low	low	low
Zanobetti	2017	611	PE	Cardiopulmonary US	Adjudication	2683	95	2588	41	54	11	2577	low	low	unclear	low	low	low	low
Anderson	1999	268, 347	DVT	PCUS	Adjudication	344	45	299	38	7	0	299	low	low	low	low
Anderson	1999	268	DVT	serial US	Adjudication	105	15	90	14	1	0	90	low	low	low	low
Aronen	1994	268	DVT	PCUS	Venography	119	44	75	33	11	0	75	low	low	low	low
Bendayan	1991	268	DVT	whole leg US	Venography	185	107	78	101	6	3	75	low	low	low	low
Bernardi	1998	268	DVT	serial US	Adjudication	946	268	678	265	3	0	678	low	high	low	low
Birdwell	1998	268	DVT	serial US	Adjudication	407	72	335	70	2	0	335	low	low	low	low
Birdwell	2000	268	DVT	PCUS	Adjudication	709	104	605	95	9	0	605	low	low	low	low
Bradely	1993	268	DVT	whole leg US	Venography	100	50	50	49	1	0	50	low	low	low	low
Canan	2012	268	DVT	Ddimer	PCUS	312	85	227	70	15	56	171	low	low	low	low
Cornuz	2002	268, 347	DVT	Ddimer and Wells score	whole leg US	278	82	196	80	2	149	47	low	low	low	low
Cogo	1993	268	DVT	PCUS	Venography	158	55	103	51	4	0	103	low	low	low	low
D'Angelo	1996	268	DVT	Ddimer	PCUS	103	22	81	21	1	45	36	low	low	low	low
De Valois	1990	268	DVT	whole leg US	Venography	101	61	40	56	5	4	36	low	low	low	low
Diamond	2005	268	DVT	Ddimer	whole leg US	148	19	129	19	0	66	63	low	low	low	low
Friera	2002	268	DVT	PCUS	Adjudication	438	117	321	112	5	0	321	low	low	low	low
Friera	2002	268	DVT	serial US	Adjudication	376	115	261	115	0	0	261	low	low	unclear	low
Grosser	1990	268	DVT	whole leg US	Venography	180	72	108	70	2	2	106	low	low	low	low
Grosser	1991	268	DVT	whole leg US	Venography	325	91	234	88	3	5	229	low	low	low	low
Gudmundsen	1990	268	DVT	PCUS	Venography	150	60	90	60	0	3	87	low	low	low	low
Habscheid	1990	268	DVT	whole leg US	Venography	174	83	91	73	10	0	91	low	low	low	low
Haenssle	2013	268	DVT	Ddimer	whole leg US or phlebography	108	14	94	14	0	78	16	low	low	low	low
Hansson	1994	268	DVT	Ddimer	Phlebography	105	48	57	45	3	23	34	low	low	low	low
Ilkhanipour	2004	268	DVT	Ddimer	Adjudication	336	33	303	31	2	159	144	low	low	low	low
Jennrsjö	2005	268	DVT	Ddimer	whole leg US	393	137	256	107	30	106	150	low	low	low	low
Kalodiki	1993	268	DVT	whole leg US	Venography	108	50	58	47	3	5	53	low	low	low	low
Knecht	1997	268	DVT	Ddimer	Duplex US, venography	113	59	54	58	1	30	24	low	low	low	low
Le Blanche	1999	268	DVT	Ddimer	PCUS	150	53	97	52	1	92	5	low	low	low	low
Lensing	1989	268	DVT	PCUS	Venography	210	66	144	66	0	1	143	low	low	low	low
Luxembourg	2012	268	DVT	Ddimer	Adjudication	215	69	146	64	5	74	72	low	low	low	low
Manotni	2008	268	DVT	Ddimer	Adjudication	505	134	371	133	1	264	107	low	unclear	unclear	high
Miller	1996	268	DVT	whole leg US	Venography	220	98	122	92	6	1	121	low	low	low	low
Montefusco	1993	268	DVT	whole leg US	Venography	268	87	181	87	0	0	181	low	low	low	low
Nata	2013	268	DVT	Ddimer	PCUS and CT	190	47	143	47	0	120	23	low	low	low	low
Oudega	2005	268	DVT	Ddimer	serial US	1295	289	1006	279	10	716	290	low	low	low	low
Pedersen	1991	268	DVT	PCUS	Venography	189	113	76	101	12	2	74	low	low	low	low
Quintavalla	1992	268	DVT	PCUS	Venography	137	77	60	75	2	1	59	low	low	low	low
Schutgens	2005	268	DVT	serial US	Adjudication	464	254	210	250	4	0	210	low	unclear	low	low
Schutgens	2005	268	DVT	Ddimer	Adjudication	815	320	495	319	1	320	175	low	unclear	low	low
Theodoru	2003	268	DVT	whole leg US	Venography	64	14	50	13	1	1	49	low	low	low	low
Van Ramshorst	1991	268	DVT	PCUS	Venography	120	64	56	58	6	3	53	low	low	low	low
Wells_b	1995	268	DVT	PCUS	Adjudication	456	103	353	92	11	7	346	low	low	low	low
Wells_a	1995	268	DVT	PCUS	Adjudication	477	109	368	98	11	7	361	low	unclear	low	low
Wells	2003	268, 347	DVT	PCUS	Adjudication	530	83	447	76	7	0	447	low	unclear	unclear	low
Williams	2005	268	DVT	serial US	Adjudication	117	35	82	35	0	0	82	low	unclear	unclear	low
Williams	2005	268	DVT	Ddimer	Adjudication	243	35	208	35	0	105	103	low	unclear	low	low
Baarslag	2002	336, 563	Upper extremity DVT	Duplex color US	Contrast venography	99	44	55	36	8	10	45	low	low	low	low
Baxter	1991	336, 563	Upper extremity DVT	Duplex color US	Contrast venography	31	9	22	8	1	0	22	low	low	low	low
Haire	1991	336, 563	Upper extremity DVT	Duplex color US and MRI	Contrast venography	43	25	18	14	11	0	18	low	low	low	low
Kaksoy	1995	563	Upper extremity DVT	Color doppler US	Contrast venography	44	18	26	17	1	1	25	low	low	low	low
Prandoni	1997	336, 563	Upper extremity DVT	CUS, color flow Doppler and Doppler US	Contrast venography	34	19	15	19	0	1	14	low	low	low	low
Sottiurai	1982	336, 563	Upper extremity DVT	Doppler US, phlebography	Venography	23	19	4	17	2	2	2	low	low	high	low
Kleinjen	2014	563	Upper extremity DVT	Ddimer , US	Adjudication	191	91	100	86	5	29	71	low	low	low	low
Douma, derivation set	2010	534	PE	Ddimer	Adjudication	1321	204	1117	204	0	640	477	low	low	high	low	low	low	low
Douma, validation set 2	2010	534	PE	Ddimer	Adjudication	1643	315	1328	315	0	767	561	low	low	high	low	low	low	low
Penaloza, French cohort	2012	534	PE	Ddimer	Adjudication	605	69	536	67	2	245	291	low	unclear	high	high	low	unclear	low
Penaloza, European cohort	2012	534	PE	Ddimer	Adjudication	702	160	542	158	2	327	215	low	unclear	high	high	low	unclear	low
Penaloza, USA cohort	2012	534	PE	Ddimer	Adjudication	3076	148	2928	139	9	1160	1768	high	unclear	high	low	high	unclear	low
Douma, validation set 1	2010	534	PE	Ddimer	Adjudication	2158	269	1889	267	2	908	981	low	low	high	low	low	low	low
Van Es	2012	534	PE	Ddimer	Adjudication	571	90	481	89	1	298	183	low	low	high	low	low	unclear	low
Schouten	2012	534	DVT	Ddimer	serial US	637	80	557	78	2	287	270	low	low	low	unclear	low	unclear	low
Douma, cohort 1	2012	534	DVT	Ddimer	Adjudication	470	126	344	125	1	177	167	low	low	high	low	low	low	low
Douma, cohort 2	2012	534	DVT	Ddimer	Adjudication	419	62	357	60	2	232	125	low	low	high	low	low	low	low
Douma, cohort 3	2012	534	DVT	Ddimer	Adjudication	297	47	250	46	1	122	128	low	low	high	low	low	low	low
Douma, cohort 4	2012	534	DVT	Ddimer	Adjudication	484	35	449	34	1	167	282	high	low	high	low	low	low	low
Douma, cohort 5	2012	534	DVT	Ddimer	Adjudication	79	11	68	11	0	53	15	low	low	high	low	low	unclear	low
Warkentin	2013	469	HIT	IgG-ELISA	4T score	409	16	393	16	0	67	326	low	unclear	low	low	low	high	high
Cuker	2013	469	HIT	IgG-ELISA	Adjudication	58	21	37	14	7	28	9	high	unclear	high	low	low	low	high
Galea	2013	469	HIT	IgG-ELISA	Adjudication	200	22	178	19	3	12	166	low	unclear	unclear	low	low	low	high
Mc Farland	2012	469	HIT	IgG-ELISA	Adjudication	116	26	90	22	4	36	54	high	unclear	high	high	low	high	high
Grist	1993	369	PE	MRI	PA	14	6	8	6	0	3	5	high	low	unclear	low	low	low	low
Loubeyre	1994	369	PE	MRI	PA	23	12	11	10	2	0	11	low	low	low	low	low	low	low
Sostman	1996	369	PE	MRI	Adjudication	25	7	18	3	4	2	16	high	unclear	low	low	low	low	low
Meaney	1997	369	PE	MRI	PA	30	8	22	8	0	1	21	low	low	low	low	low	low	low
Gupta	1999	369	PE	MRI	PA	36	13	23	11	2	1	22	low	low	low	unclear	low	low	low
Oudkerk	2002	369	PE	MRI	PA	118	35	83	27	8	2	81	low	low	low	low	low	low	low
Ohno	2004	369	PE	MRI	Adjudication	48	12	36	11	1	2	34	low	low	low	unclear	low	low	low
Blum	2005	369	PE	MRI	Adjudication	89	63	26	45	18	2	24	unclear	low	low	low	low	low	low
Kluge	2006	56.369	PE	MRI	CT	62	19	43	19	0	3	40	unclear	low	unclear	high	low	low	low
Pleszewski	2006	56.369	PE	MRI	CT	48	11	37	9	2	0	37	unclear	low	unclear	high	low	low	low
Ersoy	2007	369	PE	MRI	Adjudication	24	9	15	2	7	2	13	unclear	low	unclear	high	low	low	low
Stein	2010	56.369	PE	MRI	Adjudication	279	76	203	59	17	2	201	high	low	low	low	low	low	low
Revel	2012	56.369	PE	MRI	CT	198	103	95	87	16	1	94	unclear	unclear	low	low	low	low	low
Bajc	2013	393	PE	spect V/Q, CTPA	Adjudication	152	59	93	53	6	5	88	low	low	high	high	low	low	low
Bajc	2008	393, 887	PE	spect V/Q, CTPA	Adjudication	1766	607	1159	601	6	6	1153	low	low	high	high	low	low	low
Coche	2003	393	PE	planar V/Q, CTPA	Adjudication	188	56	132	51	5	9	123	low	low	high	low	low	low	low
Collart	2002	393	PE	planar V/Q, spect V/Q	Adjudication	132	30	102	24	6	13	89	low	low	high	high	low	low	low
Gutte	2010	393, 887	PE	planar V/Q, spect V/Q	Adjudication	36	11	25	7	4	7	18	low	low	high	low	low	low	low
Gutte	2009	393, 887	PE	spect V/Q, CTPA	Adjudication	162	62	100	51	11	0	100	low	low	high	high	low	low	low
Haaris	2007	393	PE	spect V/Q, CTPA	Adjudication	128	32	96	25	7	2	94	low	low	high	high	low	low	low
He	2012	393	PE	planar V/Q, CTPA	Adjudication	1072	638	434	535	103	56	378	low	low	high	low	low	low	low
Katsouda	2005	393	PE	planar V/Q	Adjudication	126	84	42	63	21	15	27	low	low	high	high	low	low	low
Ling	2012	393, 887	PE	spect V/Q	Adjudication	106	28	78	26	2	0	78	low	low	high	high	low	low	low
MacDonald	2003	393, 99	PE	planar V/Q, CTPA	Adjudication	224	43	181	34	9	20	161	low	low	high	low	low	low	low
Miles	2009	393, 887	PE	spect V/Q	Adjudication	87	23	64	19	4	1	63	low	low	high	high	unclear	low	low
Reinartz	2004	393	PE	planar V/Q, spect V/Q, CTPA	Adjudication	249	111	138	96	15	12	126	unclear	low	high	low	unclear	low	low
Revel	2011	393	PE	planar V/Q	Adjudication	74	10	64	8	2	5	59	unclear	low	high	high	low	low	low
Skarlovnik	2014	393, 887	PE	planar V/Q, spect V/Q	Adjudication	140	15	125	14	1	3	122	low	low	high	high	low	low	low
Sostman	2008	393	PE	planar V/Q, CTPA	Adjudication	1778	321	1457	272	49	66	1391	low	low	high	high	low	low	low
Stone	2003	393	PE	planar V/Q, CTPA	Adjudication	25	7	18	4	3	1	17	low	low	high	low	low	low	low
Thieme	2012	393	PE	planar V/Q, spect V/Q	Adjudication	15	7	8	6	1	1	7	low	low	high	high	low	low	low
Wang	2009	393	PE	planar V/Q, CTPA	Adjudication	180	104	76	99	5	4	72	low	low	high	low	low	low	low
Alhaliq	2006	488	HIT	PaGIA	SRA	494	8	486	8	0	42	444	high	high	low	high	unclear	low	low
Althaus	2011	488	HIT	ELISA	HIPA	1000	83	917	58	25	45	872	unclear	low	low	unclear	low	low	low
Althaus	2013	488	HIT	CLIA, Latex	HIPA	567	72	495	70	2	39	456	unclear	unclear	low	unclear	low	low	low
Andrews	2013	488	HIT	ELISA	SRA	90	1	89	0	1	6	83	unclear	low	high	unclear	low	low	low
Achrambault	2013	488	HIT	CLIA	SRA	151	5	146	5	0	7	139	high	unclear	low	high	unclear	low	low
Arepally	1995	488	HIT	ELISA	SRA	369	55	314	49	6	22	292	high	unclear	low	high	high	unclear	low
Bakchoul	2009	488, 469	HIT	ELISA	HIPA	500	35	465	32	3	24	441	unclear	unclear	low	unclear	low	low	low
Bakchoul	2011	488	HIT	ELISA	HIPA	459	35	424	35	0	42	382	high	low	low	unclear	low	low	low
Berry	2011	488	HIT	ELISA	SRA	679	56	623	56	0	117	506	unclear	unclear	unclear	high	low	low	low
Bryant	2008	488	HIT	PaGIA	SRA	246	9	237	9	0	15	222	unclear	unclear	low	low	low	low	low
Crowther	2010	488	HIT	ELISA	SRA	49	2	47	2	0	1	46	unclear	unclear	low	low	unclear	low	low
Denys	2008	488	HIT	ELISA	Flow	102	10	92	10	0	36	56	high	unclear	unclear	unclear	low	low	low
Denys	2009	488	HIT	ELISA	Flow	82	7	75	7	0	12	63	high	unclear	unclear	unclear	low	low	low
Eichler	2002	488	HIT	ELISA	Adjudication	140	100	40	100	0	3	37	high	low	unclear	low	high	low	unclear
Farahani	2013	488	HIT	ELISA	SRA	367	8	359	8	0	12	347	high	high	low	high	unclear	unclear	low
Greinacher	1994	488	HIT	ELISA	HIPA	181	70	111	48	22	12	99	unclear	low	low	low	high	unclear	low
Greinacher	2007	488	HIT	ELISA	HIPA	1583	96	1487	95	1	100	1387	unclear	unclear	low	low	low	low	low
Haouach	2012	488	HIT	ELISA	HIPA	178	18	160	12	6	21	139	low	low	low	unclear	low	low	low
Izban	1999	488	HIT	ELISA	SRA	105	50	55	24	26	14	41	high	low	low	low	high	low	low
Javela	2010	488	HIT	ELISA	HIPA	1048	60	988	54	6	57	931	unclear	unclear	low	low	low	low	low
Juhl	2006	488	HIT	ELISA	HIPA	736	53	683	50	3	51	632	high	unclear	low	low	low	low	low
Kapadia	2013	488	HIT	ELISA	SRA	217	1	216	0	1	33	183	low	unclear	low	unclear	unclear	unclear	low
Kiefel	2012	488	HIT	ELISA	HIPA	32	3	29	3	0	20	9	high	low	low	high	unclear	low	low
Kolde	2011	488	HIT	ELISA	HIPA	60	20	40	20	0	7	33	high	low	low	unclear	high	high	high
Kolde	2014	488	HIT	LFI	HIPA	204	17	187	13	4	11	176	high	unclear	low	high	unclear	unclear	low
Legnani	2010	488	HIT	CLIA	Adjudication	102	17	85	17	0	3	82	unclear	low	high	high	low	low	low
Leroux	2014	488	HIT	PaGIA, LFI	Adjudication	714	83	631	82	1	140	491	unclear	low	unclear	low	low	low	unclear
Lillo-Le	2004	488	HIT	ELISA	Adjudication	84	35	49	35	0	13	36	high	low	high	high	high	low	unclear
Look	1997	488	HIT	ELISA	PAT	146	74	72	42	32	7	65	high	unclear	low	unclear	high	low	low
Minet	2013	488	HIT	ELISA	Adjudication	104	9	95	9	0	14	81	high	unclear	high	unclear	low	low	unclear
Minet	2014	488	HIT	CLIA	Adjudication	116	2	114	2	0	11	103	unclear	low	high	high	unclear	low	high
Morel-Kopp	2011	488, 469	HIT	ELISA	SRA	107	11	96	11	0	12	84	unclear	unclear	low	high	low	low	low
Nasr	2011	488	HIT	ELISA	SRA	20	2	18	1	1	0	18	high	high	low	unclear	high	unclear	low
Nellen	2012	488	HIT	ELISA	PAT	1291	96	1195	95	1	76	1119	unclear	unclear	unclear	unclear	low	low	low
Novelli	2012	488	HIT	ELISA	Flow	33	8	25	7	1	10	15	high	high	unclear	high	high	unclear	unclear
Pierce	2013	488	HIT	ELISA	SRA	82	1	81	1	0	11	70	high	unclear	low	high	unclear	low	low
Pouplar	2007	488	HIT	ELISA	SRA	213	22	191	22	0	35	156	low	low	low	low	low	low	low
Pouplar	2010	488, 469	HIT	ELISA	SRA	101	40	61	39	1	6	55	high	low	low	unclear	high	low	low
Sachs	2011	488	HIT	ELISA	HIPA	452	34	418	34	0	45	373	unclear	low	low	low	low	low	low
Schwarz	2009	488	HIT	ELISA	Adjudication	127	7	120	5	2	6	114	high	high	high	unclear	unclear	unclear	unclear
Seidel	2013	488	HIT	ELISA	HIPA	41	3	38	3	0	3	35	high	unclear	low	high	unclear	unclear	low
Shaheed	2007	488	HIT	ELISA	SRA	33	5	28	4	1	10	18	unclear	unclear	low	unclear	low	low	low
Shelat	2008	488	HIT	ELISA	SRA	1017	51	966	44	7	118	848	unclear	unclear	low	unclear	low	low	low
Tazzari	2002	488	HIT	ELISA	Adjudication	70	30	40	30	0	0	40	high	low	high	high	high	low	low
Thind	2013	488	HIT	ELISA	SRA	100	6	94	6	0	35	59	high	unclear	low	high	low	low	low
Verma	2003	488	HIT	ELISA	Adjudication	32	1	31	1	0	9	22	unclear	low	unclear	low	low	low	unclear
Vitale	2001	488	HIT	ELISA, PaGIA	Adjudication	38	10	28	10	0	3	25	high	unclear	high	high	high	high	high
Wankertin	2008	488, 469	HIT	ELISA	SRA	2357	271	2086	246	25	97	1989	unclear	low	low	low	low	low	low
Van Hoecke	2012	488, 469	HIT	ELISA, CLIA	Flow	87	7	80	7	0	14	66	unclear	low	low	unclear	unclear	low	unclear
Kessler	2016	57	PE	MicroRNAs	Unclear	42	30	12	25	5	2	10	unclear	unclear	unclear	unclear	unclear	low	unclear
Xiao	2011	57	PE	MicroRNAs	Unclear	54	32	22	22	10	7	15	unclear	unclear	unclear	unclear	unclear	low	low
Zhou	2016	57	PE	MicroRNAs	Unclear	74	37	37	23	14	6	31	unclear	unclear	low	unclear	low	low	low
Geersing	2012	503	PE	Ddimer POCT + Wells score	Wells score	598	73	525	69	4	257	268	low	high	high	high
Lucassen	2015	503	PE	Ddimer POCT + Wells score	Ddimer POCT	598	71	527	59	12	200	327	low	high	high	high
Schouten	2014	503	PE	Ddimer POCT + Wells score	Adjudication	294	84	210	79	5	130	80	unclear	high	high	high
Abcarian	2004	99	PE	Ddimer	CTPA	419	31	388	31	0	306	82	low	low	low	low
Anderson	2007	99	PE	CTPA	V/Q	646	124	522	115	9	0	522	low	low	high	low
Bajc	2002	99	PE	CTPA	V/Q and helical CT	116	30	86	26	4	1	85	low	low	low	low
Blachere	2000	99	PE	V/Q	Doppler legs veins, PA	179	68	111	55	13	17	94	low	low	low	low
Bounameaux	1991	99	PE	V/Q	CTPA	170	55	115	24	31	0	115	unclear	low	unclear	unclear
Bosson	2005	99	PE	Ddimer	Adjudication	922	114	808	111	3	354	454	low	low	low	low
De Monyè	2002	99	PE	Ddimer	Adjudication	287	90	197	79	11	94	103	low	low	low	low
Den Exter	2013	99	PE	Ddimer	CTPA	754	160	594	158	2	368	226	low	low	low	high
Di Nisio	2005	99	PE	Ddimer	Adjudication	72	19	53	19	0	42	11	low	low	low	low
Dunn	2002	99	PE	Ddimer	Adjudication	1106	55	1051	53	2	506	545	low	low	low	low
Elias	2004	99	PE	CUS	Adjudication	204	73	131	67	6	100	31	low	low	low	low
Emet	2007	99	PE	CTPA	Adjudication	170	22	148	21	1	124	24	low	low	low	low
Eng	2009	99	PE	Ddimer	CTPA	219	42	177	42	0	128	49	low	low	low	low
Freitas	1995	99	PE	V/Q	PA	133	36	97	5	31	1	96	low	low	low	low
Friera	2005	99	PE	Ddimer	Adjudication	132	28	104	27	1	74	30	low	low	low	low
Froehling	2007	99	PE	Ddimer	CTPA	1355	208	1147	178	30	604	543	low	low	low	low
Garcia Bolado	2003	99	PE	CUS	CTPA	301	67	234	31	36	11	223	low	low	low	low
Ghanima	2006	99	PE	Ddimer	Multislice CT	432	102	330	101	1	188	142	low	low	low	low
Goekoop	2007	99	PE	Ddimer	CT, V/Q	780	80	700	78	2	252	448	low	low	low	low
Guilabert	2007	99	PE	Multislice CT	V/Q, doppler US	214	60	154	58	2	9	145	low	low	low	low
Hantous-Zannad	2010	99	PE	CTPA	Unclear	184	77	107	69	8	0	107	low	low	high	low
Jimenez	2006	99	PE	CTPA	V/Q, doppler US	159	95	64	60	35	0	64	low	low	low	low
Kabrhel	2008	99	PE	Ddimer	CTPA, V/Q, CUS	130	23	107	23	0	67	40	low	low	low	low
Kim	1999	99	PE	Spiral CT	V/Q, doppler US, PA	65	18	47	3	15	0	47	low	low	low	low
Leclercq	2003	99	PE	Ddimer	V/Q, doppler US, PA	202	59	143	59	0	79	64	low	low	low	low
Mac Gillavry	2000	99	PE	Doppler US	PA	479	153	326	35	118	8	318	low	low	low	low
Megyeri	2014	99	PE	CTPA	V/Q, doppler US	226	38	188	36	2	4	184	low	low	high	low
Miron	1999	99	PE	Ddimer	V/Q, doppler US, PA	114	41	73	22	19	0	73	low	low	low	high
De Moerloose	1996	99	PE	Ddimer	V/Q, doppler US, PA	195	46	149	46	0	93	56	low	low	low	high
Oger	1998	99	PE	Ddimer	V/Q, doppler US, PA	386	146	240	146	0	157	83	low	low	low	low
Pacouret	2002	99	PE	Ddimer	Adjudication	106	48	58	48	0	38	20	low	low	low	low
Parent	2007	99	PE	Ddimer	Adjudication	347	131	216	131	0	132	84	low	low	low	low
Perez de Llano	2006	99	PE	Helical CT	US	175	80	95	77	3	0	95	low	low	low	low
Perrier	1996	99	PE	V/Q, Ddimer, doppler US	PA	308	111	197	63	48	0	197	low	low	low	high
Perrier	1999	99	PE	Ddimer, CUS, V/Q	PA	920	227	693	225	2	407	286	low	low	low	low
Perrier	2004	99	PE	Ddimer, CUS, helical CT	PA	965	229	736	229	0	456	280	low	low	low	low
Perrier	2005	99	PE	Ddimer, CT	US lower limb	794	120	674	120	0	442	232	low	low	low	high
Quinn	1999	99	PE	Ddimer	PA	103	35	68	34	1	51	17	low	low	low	low
Righini	2008	99	PE	Ddimer	US	828	154	674	154	0	393	281	low	low	low	low
Righini	2014	99	PE	Ddimer	V/Q, CTPA	2878	449	2429	448	1	1620	809	low	low	low	low
Sijens	2000	99	PE	Ddimer	PA	342	78	264	70	8	145	119	low	low	low	low
Söderberg	2009	99	PE	Ddimer	CTPA	120	47	73	43	4	27	46	low	low	low	low
Spies	1986	99	PE	V/Q	PA	139	71	68	34	37	4	64	low	low	high	low
Stein	2006	99	PE	CTPA	V/Q, US, PA	773	181	592	150	31	25	567	low	low	low	low
Subramaniam	2007	99	PE	CTPA	Unclear	486	106	380	105	1	0	380	low	low	low	low
Szturmowicz	2015	99	PE	Ddimer	CTPA	151	8	143	8	0	125	18	low	low	low	low
Turkstra	1997	99	PE	CUS	V/Q and angiography	297	119	178	43	76	5	173	low	low	low	low
Van Rossum	1996	99	PE	CT	V/Q, US legs	249	39	210	33	6	2	208	low	low	low	low
Van Rossum	1998	99	PE	Helical CT	V/Q	123	53	70	26	27	1	69	low	low	low	low
Wells	2000	99	PE	Ddimer	V/Q, CUS	1260	222	1038	154	68	15	1023	low	low	low	low
Atri	1996	509	DVT	CUS	Adjudication	130	26	104	24	2	0	104	low	low	low	low	low	low	low
Barnes	1988	509	DVT	Duplex	Adjudication	309	14	295	12	2	8	287	high	low	low	low	low	low	low
Borris	1990	509	DVT	CUS	Adjudication	61	14	47	10	4	3	44	high	low	low	low	low	low	low
Bressollette	2001	509	DVT	CUS	Adjudication	115	12	103	12	0	0	103	low	low	low	low	low	low	low
Ching	2004	509	DVT	CUS	Adjudication	55	32	23	20	12	3	20	low	low	low	low	low	low	low
Ciccone	1998	509	DVT	Duplex	Adjudication	343	52	291	5	47	1	290	low	low	low	low	low	low	low
Cronan	1991	509	DVT	CUS	Adjudication	76	16	60	12	4	0	60	unclear	low	low	low	low	low	low
Davidson	1992	509	DVT	Color doppler US	Adjudication	319	21	298	8	13	23	275	low	low	low	low	low	low	low
Elliott	1993	509	DVT	Duplex	Adjudication	119	24	95	17	7	10	85	low	low	low	low	low	low	low
Evi Kalodiki	1997	509	DVT	Color doppler US	Adjudication	44	9	35	5	4	2	33	low	low	low	low	low	low	low
Froehlich	1989	509	DVT	CUS	Adjudication	40	5	35	5	0	1	34	unclear	low	low	low	low	low	low
Garino	1996	509	DVT	CUS	Adjudication	87	5	82	5	0	2	80	unclear	low	low	low	low	low	low
Ginsberg	1991	509	DVT	CUS	Adjudication	226	40	186	5	35	2	184	low	low	low	low	low	low	low
Grady	1994	509	DVT	Duplex	Adjudication	130	7	123	7	0	0	123	high	low	low	low	low	low	low
Jongbloets	1994	509	DVT	CUS	Adjudication	100	13	87	5	8	4	83	low	low	low	low	low	low	low
Lapidus	2006	509	DVT	Color doppler US	Adjudication	116	24	92	23	1	13	79	low	low	low	low	low	low	low
Lausen	1995	509	DVT	Duplex color US	Adjudication	82	7	75	3	4	1	74	high	low	low	low	low	low	low
Lensing	1997	509	DVT	Duplex	Adjudication	178	25	153	15	10	6	147	unclear	unclear	low	low	low	low	low
Mantoni	1997	509	DVT	Triplex	Adjudication	236	27	209	20	7	1	208	low	low	low	low	low	low	low
Mattos	1992	509	DVT	Duplex color US	Adjudication	190	44	146	24	20	3	143	unclear	low	low	low	low	low	low
Monreal	1989	509	DVT	CUS	Adjudication	36	6	30	3	3	1	29	high	low	low	low	low	low	low
Robinson	1998	509	DVT	CUS	Adjudication	86	6	80	5	1	2	78	low	low	low	low	low	low	low
Schellong	2007	509	DVT	CUS	Adjudication	731	138	593	43	95	41	552	high	low	low	low	low	low	low
Tremaine	1992	509	DVT	CUS	Adjudication	62	7	55	6	1	3	52	unclear	low	low	low	low	low	low
Westrich	1998	509	DVT	Doppler US	Adjudication	65	24	41	20	4	1	40	high	low	low	low	low	low	low
Woolson	1991	509	DVT	CUS	Adjudication	88	15	73	10	5	1	72	low	low	low	low	low	low	low
Lemb	2001	887	PE	V/Q spect	Adjudication	85	46	39	44	2	1	38	high	low	high	high	low	low	high
Reinartz	2004	887	PE	V/Q spect	Adjudication	83	37	46	36	1	4	42	high	low	high	high	low	low	low
Bajc	2004	887	PE	V/Q spect	Adjudication	53	13	40	13	0	3	37	unclear	high	high	high	low	high	low
Gruning	2014	887	PE	V/Q spect	Adjudication	1868	462	1406	442	20	20	1386	low	unclear	high	high	low	low	low
Bhatia	2016	887	PE	V/Q spect	Adjudication	102	13	89	13	0	5	84	high	unclear	unclear	high	low	low	low
Baarslag	2004	336	Upper extremity DVT	MRI	Contrast venography	16	6	10	3	3	2	8		high	high	high	unclear		high
Constans	2008	336	Upper extremity DVT	Clinical score	Contrast venography	214	65	149	51	14	53	96		unclear	unclear	unclear	unclear		low
Falk	1987	336	Upper extremity DVT	US doppler	Contrast venography	18	10	8	10	0	1	7		high	low	high	unclear		high
Knudson	1990	336	Upper extremity DVT	CUS	Contrast venography	121	41	80	39	2	1	79		unclear	unclear	unclear	unclear		unclear
Merminod	2006	336	Upper extremity DVT	Ddimer	Contrast venography	52	15	37	15	0	32	5		unclear	unclear	unclear	high		low
Mukherjee	1991	336	Upper extremity DVT	light reflexion rheography	Contrast venography	21	12	9	11	1	0	9		unclear	unclear	low	unclear		high
Patel	1999	336	Upper extremity DVT	US doppler	Contrast venography	41	12	29	9	3	0	29		unclear	unclear	unclear	high		high
Patwardhan	1983	336	Upper extremity DVT	Plethismography	Contrast venography	22	15	7	15	0	5	2		unclear	unclear	low	unclear		high
Stanley	1994	336	Upper extremity DVT	Clinical signs and symptoms	Contrast venography	25	12	13	6	6	2	11		unclear	unclear	low	unclear		low
Sullivan	1983	336	Upper extremity DVT	Phleborheography	Contrast venography	20	8	12	7	1	1	11		unclear	unclear	low	unclear		high
Sullivan	1984	336	Upper extremity DVT	CUS	Contrast venography	7	3	4	3	0	0	4		unclear	unclear	unclear	unclear		high
Zufferey	1992	336	Upper extremity DVT	Plethismography	Contrast venography	22	16	6	16	0	1	5		unclear	unclear	unclear	high		low
Ageno	2015	347	Lower extremity DVT	single limited CUS	3-month clinical follow up	401	16	385	12	4	0	385								low	low
Anderson	2003	347	Lower extremity DVT	single limited CUS	3-month clinical follow up	130	17	113	17	0	0	113								low	low
Bates	2003	347	Lower extremity DVT	serial limited CUS	3-month clinical follow up	253	55	198	51	4	0	198								low	low
Bernardi	2008	347	Lower extremity DVT	whole leg US	3-month clinical follow up	1052	284	768	275	9	2	766								low	low
Gibson	2009	347	Lower extremity DVT	whole leg US	3-month clinical follow up	263	100	163	98	2	0	163								low	low
Linkins	2013	347	Lower extremity DVT	serial limited CUS	3-month clinical follow up	367	47	320	44	3	0	320								low	low
Prandoni	2002	347	Lower extremity DVT	serial limited CUS	6-month clinical follow up	205	57	148	55	2	0	148								low	low
Schutgens	2003	347	Lower extremity DVT	single limited CUS	3-month clinical follow up	39	4	35	3	1	0	35								low	low
Sluzewski	1991	347	Lower extremity DVT	serial limited CUS	3-month clinical follow up	173	69	104	66	3	0	104								low	low
Stevens	2004	347	Lower extremity DVT	whole leg US	3-month clinical follow up	444	62	382	59	3	1	381								low	low
Stevens	2013	347	Lower extremity DVT	whole leg US	3-month clinical follow up	182	16	166	15	1	0	166								low	low
Subramaniam	2005	347	Lower extremity DVT	whole leg US	3-month clinical follow up	527	115	412	114	1	0	412								low	low
Ten Wolde	2002	347	Lower extremity DVT	single limited CUS	3-month clinical follow up	845	23	822	17	6	0	822								low	low
Tick	2002	347	Lower extremity DVT	single limited CUS	3-month clinical follow up	281	36	245	31	5	0	245								low	low
Wells	1997	347	Lower extremity DVT	serial limited CUS	3-month clinical follow up	193	32	161	30	2	0	161								low	low
Wells	1999	347	Lower extremity DVT	serial limited CUS	3-month clinical follow up	71	14	57	13	1	0	57								low	low
